# Supplementary material for: Rapid PCR-based method for herbivore dietary evaluation using plant-specific primers
Source: PLoS One. 2021 Nov 22;16(11):e0260105. doi: 10.1371/journal.pone.0260105 (PMC8608344; doi:10.1371/journal.pone.0260105)
Supplement: S1 File — (ZIP) [file pone.0260105.s001.zip]

Archive with 3 entries (3 files):
- Field collected grasshopper-MGCA.csv
- Single plex primer sensitivity testing.xlsx
- Grasshopper half-life detectability.csv
