# Supplementary material for: Rapid PCR-based method for herbivore dietary evaluation using plant-specific primers
Source: PLoS One. 2021 Nov 22;16(11):e0260105. doi: 10.1371/journal.pone.0260105 (PMC8608344; doi:10.1371/journal.pone.0260105)
Supplement: S1 File — (ZIP) [file pone.0260105.s001.zip › Field collected grasshopper-MGCA.csv]

AKplant-Mix 1																Primer Mix 1																Primer Mix 2
											cp		ac		gm		ib		pv		ga		cl		AH		sL				ZM		SM		ST		SB		CS						plant species	Proportion Positives	# grasshopper screened	# of positives
Plate ID	Pos.									Sample Info	Size (bp)	Conc. (ng/ul)	Size (bp)	Conc. (ng/ul)	Size (bp)	Conc. (ng/ul)	Size (bp)	Conc. (ng/ul)	Size (bp)	Conc. (ng/ul)	Size (bp)	Conc. (ng/ul)	Size (bp)	Conc. (ng/ul)	Size (bp)	Conc. (ng/ul)	Size (bp)	Conc. (ng/ul)		Sample Info	Size (bp)	Conc. (ng/ul)	Size (bp)	Conc. (ng/ul)	Size (bp)	Conc. (ng/ul)	Size (bp)	Conc. (ng/ul)	Size (bp)	Conc. (ng/ul)					Citrullus lanatus	14.89	94	14
GH-MTPLX-SET 1	A01	AKSite 1	AK_F1_S1	1	10/21/2020	Tift Co.	31.4736045	-83.5309206													270	0.12			371	0.04					172	0.09													Gossypium arboreum	13.83	94	13
GH-MTPLX-SET 1	A02	AKSite 1	AK_F1_S2	2	10/21/2020	Tift Co.	31.4736045	-83.5309206																																					Zea mays	9.57	94	9
GH-MTPLX-SET 1	A03	AKSite 1	AK_F1_S3	3	10/21/2020	Tift Co.	31.4736045	-83.5309206																																					Cucurbita pepo	8.51	94	8
GH-MTPLX-SET 1	A04	AKSite 1	AK_F1_S4	4	10/21/2020	Tift Co.	31.4736045	-83.5309206			100	0.16																																	Ipomoea batatas	6.38	94	6
GH-MTPLX-SET 1	A05	AKSite 1	AK_F1_S5	5	10/21/2020	Tift Co.	31.4736045	-83.5309206																																					Arachis hypogaea	5.31	94	5
GH-MTPLX-SET 1	A06	AKSite 1	AK_F1_S6	6	10/21/2020	Tift Co.	31.4736045	-83.5309206																																					Glycine max	2.1	94	2
GH-MTPLX-SET 1	A07	AKSite 1	AK_F1_S7	7	10/21/2020	Tift Co.	31.4736045	-83.5309206			100	0.13																																	Solanum lycopersicum	4.25	94	4
GH-MTPLX-SET 1	A08	AKSite 1	AK_F1_S8	8	10/21/2020	Tift Co.	31.4736045	-83.5309206																																					Allium cepa	1.06	94	1
GH-MTPLX-SET 1	A09	AKSite 2	AK_F2_S1	1	10/21/2020	Tift Co.	31.470752	-83.5310952																							172	0.13													Phaseolus vulgaris	2.1	94	2
GH-MTPLX-SET 1	A10	AKSite 2	AK_F2_S2	2	10/21/2020	Tift Co.	31.470752	-83.5310952															346	0.16																					Solanum melongena	1.06	94	1
GH-MTPLX-SET 1	A11	AKSite 2	AK_F2_S3	3	10/21/2020	Tift Co.	31.470752	-83.5310952																																					Solanum tuberosum	1.06	94	1
GH-MTPLX-SET 1	A12	AKSite 2	AK_F2_S4	4	10/21/2020	Tift Co.	31.470752	-83.5310952																																					Sorghum bicolor	2.1	94	2
GH-MTPLX-SET 1	B01	AKSite 2	AK_F2_S5	5	10/21/2020	Tift Co.	31.470752	-83.5310952																																					Cucumis sativus	1.06	94	1
GH-MTPLX-SET 1	B02	AKSite 2	AK_F2_S6	6	10/21/2020	Tift Co.	31.470752	-83.5310952
GH-MTPLX-SET 1	B03	AKSite 2	AK_F2_S7	7	10/21/2020	Tift Co.	31.470752	-83.5310952															340	0.13																				Title: The MGCA raw result of field collected grasshoppers, which indicates hits to numerous crop plants in their diet.
GH-MTPLX-SET 1	B04	AKSite 2	AK_F2_S8	8	10/21/2020	Tift Co.	31.470752	-83.5310952			99	0.12							241	0.19					368	0.09					173	0.08
GH-MTPLX-SET 1	B05	AKSite 2	AK_F2_S9	9	10/21/2020	Tift Co.	31.470752	-83.5310952																																				Size bp: The size of the amplified DNA in PCR product.
GH-MTPLX-SET 1	B06	AKSite 3	AK_F3_S1	1	10/21/2020	Tift Co.	31.510167	-83.646572																																				Conc.: The concentration of the amplified DNA in the PCR product.
GH-MTPLX-SET 1	B07	AKSite 3	AK_F3_S2	2	10/21/2020	Tift Co.	31.510167	-83.646572
GH-MTPLX-SET 1	B08	AKSite 3	AK_F3_S3	3	10/21/2020	Tift Co.	31.510167	-83.646572
GH-MTPLX-SET 1	B09	AKSite 3	AK_F3_S4	4	10/21/2020	Tift Co.	31.510167	-83.646572
GH-MTPLX-SET 1	B10	AKSite 3	AK_F3_S5	5	10/21/2020	Tift Co.	31.510167	-83.646572
GH-MTPLX-SET 1	B11	AKSite 3	AK_F3_S6	6	10/21/2020	Tift Co.	31.510167	-83.646572																	367	0.16
GH-MTPLX-SET 1	B12	AKSite 3	AK_F3_S7	7	10/21/2020	Tift Co.	31.510167	-83.646572							201	0.13					267	0.04					403	0.06			174	0.09
GH-MTPLX-SET 1	C01	AKSite 3	AK_F3_S8	8	10/21/2020	Tift Co.	31.510167	-83.646572																							172	0.06
GH-MTPLX-SET 1	C02	AKSite 3	AK_F3_S9	9	10/21/2020	Tift Co.	31.510167	-83.646572																							172	0.15
GH-MTPLX-SET 1	C03	AKSite 3	AK_F3_S10	10	10/21/2020	Tift Co.	31.510167	-83.646572
GH-MTPLX-SET 1	C04	AKSite 3	AK_F3_S11	11	10/21/2020	Tift Co.	31.510167	-83.646572									216	0.31
GH-MTPLX-SET 1	C05	AKSite 3	AK_F3_S12	12	10/21/2020	Tift Co.	31.510167	-83.646572													262	0.66
GH-MTPLX-SET 1	C06	AKSite 3	AK_F3_S13	13	10/21/2020	Tift Co.	31.510167	-83.646572									211	0.08			260	0.16											319	0.46	340	0.08	356	0.11
GH-MTPLX-SET 1	C07	AKSite 3	AK_F3_S14	14	10/21/2020	Tift Co.	31.510167	-83.646572													273	0.05	334	0.06
GH-MTPLX-SET 1	C08	AKSite 3	AK_F3_S15	15	10/21/2020	Tift Co.	31.510167	-83.646572													260	0.48
GH-MTPLX-SET 1	C09	AKSite 3	AK_F3_S16	16	10/21/2020	Tift Co.	31.510167	-83.646572									218	0.13
GH-MTPLX-SET 1	C10	AKSite 3	AK_F3_S17	17	10/21/2020	Tift Co.	31.510167	-83.646572															336	0.07
GH-MTPLX-SET 1	C11	AKSite 3	AK_F3_S18	18	10/21/2020	Tift Co.	31.510167	-83.646572									216	0.11
GH-MTPLX-SET 1	C12	AKSite 3	AK_F3_S19	19	10/21/2020	Tift Co.	31.510167	-83.646572													264	0.95
GH-MTPLX-SET 1	D01	AKSite 3	AK_F3_S20	20	10/21/2020	Tift Co.	31.510167	-83.646572											240	0.09	262	0.93	339	0.15
GH-MTPLX-SET 1	D02	AKSite 3	AK_F3_S21	21	10/21/2020	Tift Co.	31.510167	-83.646572
GH-MTPLX-SET 1	D03	AKSite 3	AK_F3_S22	22	10/21/2020	Tift Co.	31.510167	-83.646572													273	0.2
GH-MTPLX-SET 1	D04	AKSite 3	AK_F3_S23	23	10/21/2020	Tift Co.	31.510167	-83.646572
GH-MTPLX-SET 1	D05	AKSite 3	AK_F3_S24	24	10/21/2020	Tift Co.	31.510167	-83.646572
GH-MTPLX-SET 1	D06	AKSite 3	AK_F3_S25	25	10/21/2020	Tift Co.	31.510167	-83.646572																							171	0.09
GH-MTPLX-SET 1	D07	AKSite 3	AK_F3_S26	26	10/21/2020	Tift Co.	31.510167	-83.646572			95	0.14
GH-MTPLX-SET 1	D08	AKSite 3	AK_F3_S27	27	10/21/2020	Tift Co.	31.510167	-83.646572
GH-MTPLX-SET 1	D09	AKSite 3	AK_F3_S28	28	10/21/2020	Tift Co.	31.510167	-83.646572
GH-MTPLX-SET 1	D10	AKSite 3	AK_F3_S29	29	10/21/2020	Tift Co.	31.510167	-83.646572
GH-MTPLX-SET 1	D11	AKSite 3	AK_F3_S30	30	10/21/2020	Tift Co.	31.510167	-83.646572
GH-MTPLX-SET 1	D12	AKSite 3	AK_F3_S31	31	10/21/2020	Tift Co.	31.510167	-83.646572															340	0.13
GH-MTPLX-SET 1	E01	AKSite 3	AK_F3_S32	32	10/21/2020	Tift Co.	31.510167	-83.646572
GH-MTPLX-SET 1	E02	AKSite 3	AK_F3_S33	33	10/21/2020	Tift Co.	31.510167	-83.646572													259	0.28
GH-MTPLX-SET 1	E03	AKSite 3	AK_F3_S34	34	10/21/2020	Tift Co.	31.510167	-83.646572									215	0.04			260	0.27
GH-MTPLX-SET 1	E04	AKSite 3	AK_F3_S35	35	10/21/2020	Tift Co.	31.510167	-83.646572													259	2.84									171	0.16
GH-MTPLX-SET 1	E05	AKSite 3	AK_F3_S36	36	10/21/2020	Tift Co.	31.510167	-83.646572
GH-MTPLX-SET 1	E06	AKSite 3	AK_F3_S37	37	10/21/2020	Tift Co.	31.510167	-83.646572															334	0.05															415	0.13
GH-MTPLX-SET 1	E07	AKSite 3	AK_F3_S38	38	10/21/2020	Tift Co.	31.510167	-83.646572
GH-MTPLX-SET 1	E08	AKSite 3	AK_F3_S39	39	10/21/2020	Tift Co.	31.510167	-83.646572									216	0.05
GH-MTPLX-SET 1	E09	AKSite 3	AK_F3_S40	40	10/21/2020	Tift Co.	31.510167	-83.646572															337	0.14
GH-MTPLX-SET 1	E10	AKSite 3	AK_F3_S41	41	10/21/2020	Tift Co.	31.510167	-83.646572			101	0.07											338	0.11							171	0.07
GH-MTPLX-SET 1	E11	AKSite 3	AK_F3_S42	42	10/21/2020	Tift Co.	31.510167	-83.646572
GH-MTPLX-SET 1	E12	AKSite 4	AK_F4_S1	1	10/21/2020	Worth Co.	31.5089133	-83.6557361
GH-MTPLX-SET 1	F01	AKSite 4	AK_F4_S2	2	10/21/2020	Worth Co.	31.5089133	-83.6557361
GH-MTPLX-SET 1	F02	AKSite 4	AK_F4_S3	3	10/21/2020	Worth Co.	31.5089133	-83.6557361			101	0.07
GH-MTPLX-SET 1	F03	AKSite 4	AK_F4_S4	4	10/21/2020	Worth Co.	31.5089133	-83.6557361															331	0.05
GH-MTPLX-SET 1	F04	AKSite 4	AK_F4_S5	5	10/21/2020	Worth Co.	31.5089133	-83.6557361
GH-MTPLX-SET 1	F05	AKSite 4	AK_F4_S6	6	10/21/2020	Worth Co.	31.5089133	-83.6557361															334	0.07			394	0.07
GH-MTPLX-SET 1	F06	AKSite 4	AK_F4_S7	7	10/21/2020	Worth Co.	31.5089133	-83.6557361																													351	0.13
GH-MTPLX-SET 1	F07	AKSite 4	AK_F4_S8	8	10/21/2020	Worth Co.	31.5089133	-83.6557361
GH-MTPLX-SET 1	F08	AKSite 4	AK_F4_S9	9	10/21/2020	Worth Co.	31.5089133	-83.6557361
GH-MTPLX-SET 1	F09	AKSite 4	AK_F4_S10	10	10/21/2020	Worth Co.	31.5089133	-83.6557361
GH-MTPLX-SET 1	F10	AKSite 4	AK_F4_S11	11	10/21/2020	Worth Co.	31.5089133	-83.6557361			98	0.08
GH-MTPLX-SET 1	F11	AKSite 4	AK_F4_S12	12	10/21/2020	Worth Co.	31.5089133	-83.6557361
GH-MTPLX-SET 1	F12	AKSite 4	AK_F4_S13	13	10/21/2020	Worth Co.	31.5089133	-83.6557361
GH-MTPLX-SET 1	G01	AKSite 4	AK_F4_S14	14	10/21/2020	Worth Co.	31.5089133	-83.6557361
GH-MTPLX-SET 1	G02	AkSite 5	AK_F5_S1	1	10/21/2020	Worth Co.
GH-MTPLX-SET 1	G03	AkSite 5	AK_F5_S2	2	10/21/2020	Worth Co.
GH-MTPLX-SET 1	G04	AkSite 5	AK_F5_S3	3	10/21/2020	Worth Co.							147	0.1
GH-MTPLX-SET 1	G05	AkSite 5	AK_F5_S4	4	10/21/2020	Worth Co.
GH-MTPLX-SET 1	G06	AkSite 5	AK_F5_S5	5	10/21/2020	Worth Co.																	337	0.15
GH-MTPLX-SET 1	G07	AkSite 5	AK_F5_S6	6	10/21/2020	Worth Co.																	339	0.05
GH-MTPLX-SET 1	G08	AkSite 5	AK_F5_S7	7	10/21/2020	Worth Co.
GH-MTPLX-SET 1	G09	AkSite 5	AK_F5_S8	8	10/21/2020	Worth Co.
GH-MTPLX-SET 1	G10	AkSite 5	AK_F5_S9	9	10/21/2020	Worth Co.																			365	0.12
GH-MTPLX-SET 1	G11	AkSite 5	AK_F5_S10	10	10/21/2020	Worth Co.																					386	0.06
GH-MTPLX-SET 1	G12	AkSite 5	AK_F5_S11	11	10/21/2020	Worth Co.																					405	0.03
GH-MTPLX-SET 1	H01	AkSite 5	AK_F5_S12	12	10/21/2020	Worth Co.
GH-MTPLX-SET 1	H02	AkSite 5	AK_F5_S13	13	10/21/2020	Worth Co.					101	0.13
GH-MTPLX-SET 1	H03	AkSite 5	AK_F5_S14	14	10/21/2020	Worth Co.
GH-MTPLX-SET 1	H04	AkSite 5	AK_F5_S15	15	10/21/2020	Worth Co.
GH-MTPLX-SET 1	H05	AkSite 5	AK_F5_S16	16	10/21/2020	Worth Co.
GH-MTPLX-SET 1	H06	AkSite 5	AK_F5_S17	17	10/21/2020	Worth Co.															258	0.21
GH-MTPLX-SET 1	H07	AkSite 5	AK_F5_S18	18	10/21/2020	Worth Co.
GH-MTPLX-SET 1	H08	AkSite 5	AK_F5_S19	19	10/21/2020	Worth Co.									202	0.11							336	0.12
GH-MTPLX-SET 1	H09	AkSite 5	AK_F5_S20	20	10/21/2020	Worth Co.																			369	0.14
GH-MTPLX-SET 1	H10	AkSite 5	AK_F5_S21	21	10/21/2020	Worth Co.
GH-MTPLX-SET 1	H11	Negative control
GH-MTPLX-SET 1	H12	Positive control									108	1.1	140	0.99	197	1.24	210	2.99	247	1.15	264	1.33	333	1.34	378	0.31	389	1.47			178	0.75	309	2.32	347	2.86	361	3.22	404	3.08
