# Supplementary material for: Rapid PCR-based method for herbivore dietary evaluation using plant-specific primers
Source: PLoS One. 2021 Nov 22;16(11):e0260105. doi: 10.1371/journal.pone.0260105 (PMC8608344; doi:10.1371/journal.pone.0260105)
Supplement: S1 File — (ZIP) [file pone.0260105.s001.zip › Single plex primer sensitivity testing.xlsx]

## Sheet: Sheet1
sample DNA information	DNA dilution concentration	Primer used	Replication	Apmlification status
LE1 (Tomato)	Not diluted	SL primer single	1	band						Plant species	Primer name
LE1 (Tomato)	1/10 dilution mix	SL primer single	1	band						Solanum lycopersicum; Tomato	SL
LE1 (Tomato)	1/100 dilution mix	SL primer single	1	band						Gossypium hirsutum; Cotton	GA
LE1 (Tomato)	1/1000 dilution mix	SL primer single	1	band						Phaseolus vulgaris; Beans	PV
LE1 (Tomato)	1/10000 dilution mix	SL primer single	1	no band						Allium cepa; Onion	AC
LE1 (Tomato)	Not diluted	SL primer single	2	band						Glycine max; Soybean	GM
LE1 (Tomato)	1/10 dilution mix	SL primer single	2	band						Citrullus lanatus; Watermelon	CL
LE1 (Tomato)	1/100 dilution mix	SL primer single	2	band						Cucurbita pepo, Squash	CP
LE1 (Tomato)	1/1000 dilution mix	SL primer single	2	band						Arachis hypogaea; Peanut	AH
LE1 (Tomato)	1/10000 dilution mix	SL primer single	2	no band						Ipomoea batatas; Sweet potato	IB
LE1 (Tomato)	Not diluted	SL primer single	3	band						Solanum melongena; Eggplant	SM
LE1 (Tomato)	1/10 dilution mix	SL primer single	3	band						Sorghum bicolor; Sorghum	SB
LE1 (Tomato)	1/100 dilution mix	SL primer single	3	band						Cucumis sativus; Cucumber	CS
LE1 (Tomato)	1/1000 dilution mix	SL primer single	3	band						Solanum tuberosum; Potato	ST
LE1 (Tomato)	1/10000 dilution mix	SL primer single	3	no band						Zea mays; Maze, corn	ZM
LE2 (Cotton)	Not diluted	GA primer single	1	band
LE2 (Cotton)	1/10 dilution mix	GA primer single	1	band		Primer sensitivity testing: This raw data was used to estimate the primer sensitivity for their target plant DNA, to understand what is the lowest DNA concentration dilution that the primer pair is capable of amplyfing.
LE2 (Cotton)	1/100 dilution mix	GA primer single	1	band
LE2 (Cotton)	1/1000 dilution mix	GA primer single	1	no band
LE2 (Cotton)	1/10000 dilution mix	GA primer single	1	no band
LE2 (Cotton)	Not diluted	GA primer single	2	band
LE2 (Cotton)	1/10 dilution mix	GA primer single	2	band		Apmlification status: The positive (band) or negative (no band) result, which suggests the presence or absence of target DNA in the gut content of grasshoppers.
LE2 (Cotton)	1/100 dilution mix	GA primer single	2	band
LE2 (Cotton)	1/1000 dilution mix	GA primer single	2	no band
LE2 (Cotton)	1/10000 dilution mix	GA primer single	2	no band
LE2 (Cotton)	Not diluted	GA primer single	3	band
LE2 (Cotton)	1/10 dilution mix	GA primer single	3	band
LE2 (Cotton)	1/100 dilution mix	GA primer single	3	band
LE2 (Cotton)	1/1000 dilution mix	GA primer single	3	no band
LE2 (Cotton)	1/10000 dilution mix	GA primer single	3	no band
LE3 (Bean)	Not diluted	PV single primer	1	band
LE3 (Bean)	1/10 dilution mix	PV single primer	1	band
LE3 (Bean)	1/100 dilution mix	PV single primer	1	no band
LE3 (Bean)	1/1000 dilution mix	PV single primer	1	no band
LE3 (Bean)	1/10000 dilution mix	PV single primer	1	no band
LE3 (Bean)	Not diluted	PV single primer	2	band
LE3 (Bean)	1/10 dilution mix	PV single primer	2	band
LE3 (Bean)	1/100 dilution mix	PV single primer	2	no band
LE3 (Bean)	1/1000 dilution mix	PV single primer	2	no band
LE3 (Bean)	1/10000 dilution mix	PV single primer	2	no band
LE3 (Bean)	Not diluted	PV single primer	3	band
LE3 (Bean)	1/10 dilution mix	PV single primer	3	band
LE3 (Bean)	1/100 dilution mix	PV single primer	3	no band
LE3 (Bean)	1/1000 dilution mix	PV single primer	3	no band
LE3 (Bean)	1/10000 dilution mix	PV single primer	3	no band
LE4 (Potato)	Not diluted	ST in primer mix	1	band
LE4 (Potato)	1/10 dilution mix	ST in primer mix	1	band
LE4 (Potato)	1/100 dilution mix	ST in primer mix	1	no band
LE4 (Potato)	1/1000 dilution mix	ST in primer mix	1	no band
LE4 (Potato)	1/10000 dilution mix	ST in primer mix	1	no band
LE4 (Potato)	Not diluted	ST in primer mix	2	band
LE4 (Potato)	1/10 dilution mix	ST in primer mix	2	band
LE4 (Potato)	1/100 dilution mix	ST in primer mix	2	no band
LE4 (Potato)	1/1000 dilution mix	ST in primer mix	2	no band
LE4 (Potato)	1/10000 dilution mix	ST in primer mix	2	no band
LE4 (Potato)	Not diluted	ST in primer mix	3	band
LE4 (Potato)	1/10 dilution mix	ST in primer mix	3	band
LE4 (Potato)	1/100 dilution mix	ST in primer mix	3	no band
LE4 (Potato)	1/1000 dilution mix	ST in primer mix	3	no band
LE4 (Potato)	1/10000 dilution mix	ST in primer mix	3	no band
LE5 (Onion)	Not diluted	AC primer single	1	band
LE5 (Onion)	1/10 dilution mix	AC primer single	1	band
LE5 (Onion)	1/100 dilution mix	AC primer single	1	band
LE5 (Onion)	1/1000 dilution mix	AC primer single	1	no band
LE5 (Onion)	1/10000 dilution mix	AC primer single	1	no band
LE5 (Onion)	Not diluted	AC primer single	2	band
LE5 (Onion)	1/10 dilution mix	AC primer single	2	band
LE5 (Onion)	1/100 dilution mix	AC primer single	2	band
LE5 (Onion)	1/1000 dilution mix	AC primer single	2	no band
LE5 (Onion)	1/10000 dilution mix	AC primer single	2	no band
LE5 (Onion)	Not diluted	AC primer single	3	band
LE5 (Onion)	1/10 dilution mix	AC primer single	3	band
LE5 (Onion)	1/100 dilution mix	AC primer single	3	band
LE5 (Onion)	1/1000 dilution mix	AC primer single	3	no band
LE5 (Onion)	1/10000 dilution mix	AC primer single	3	no band
LE6 (Soybean)	Not diluted	GM primer single	1	band
LE6 (Soybean)	1/10 dilution mix	GM primer single	1	band
LE6 (Soybean)	1/100 dilution mix	GM primer single	1	band
LE6 (Soybean)	1/1000 dilution mix	GM primer single	1	no band
LE6 (Soybean)	1/10000 dilution mix	GM primer single	1	no band
LE6 (Soybean)	Not diluted	GM primer single	2	band
LE6 (Soybean)	1/10 dilution mix	GM primer single	2	band
LE6 (Soybean)	1/100 dilution mix	GM primer single	2	band
LE6 (Soybean)	1/1000 dilution mix	GM primer single	2	no band
LE6 (Soybean)	1/10000 dilution mix	GM primer single	2	no band
LE6 (Soybean)	Not diluted	GM primer single	3	band
LE6 (Soybean)	1/10 dilution mix	GM primer single	3	band
LE6 (Soybean)	1/100 dilution mix	GM primer single	3	band
LE6 (Soybean)	1/1000 dilution mix	GM primer single	3	no band
LE6 (Soybean)	1/10000 dilution mix	GM primer single	3	no band
LE8 (Watermelon)	Not diluted	CL primer single	1	band
LE8 (Watermelon)	1/10 dilution mix	CL primer single	1	band
LE8 (Watermelon)	1/100 dilution mix	CL primer single	1	band
LE8 (Watermelon)	1/1000 dilution mix	CL primer single	1	band
LE8 (Watermelon)	1/10000 dilution mix	CL primer single	1	no band
LE8 (Watermelon)	Not diluted	CL primer single	2	band
LE8 (Watermelon)	1/10 dilution mix	CL primer single	2	band
LE8 (Watermelon)	1/100 dilution mix	CL primer single	2	band
LE8 (Watermelon)	1/1000 dilution mix	CL primer single	2	band
LE8 (Watermelon)	1/10000 dilution mix	CL primer single	2	no band
LE8 (Watermelon)	Not diluted	CL primer single	3	band
LE8 (Watermelon)	1/10 dilution mix	CL primer single	3	band
LE8 (Watermelon)	1/100 dilution mix	CL primer single	3	band
LE8 (Watermelon)	1/1000 dilution mix	CL primer single	3	no band
LE8 (Watermelon)	1/10000 dilution mix	CL primer single	3	no band
LE10 (Cucumber)	Not diluted	CS primer single	1	band
LE10 (Cucumber)	1/10 dilution mix	CS primer single	1	band
LE10 (Cucumber)	1/100 dilution mix	CS primer single	1	band
LE10 (Cucumber)	1/1000 dilution mix	CS primer single	1	no band
LE10 (Cucumber)	1/10000 dilution mix	CS primer single	1	no band
LE10 (Cucumber)	Not diluted	CS primer single	2	band
LE10 (Cucumber)	1/10 dilution mix	CS primer single	2	band
LE10 (Cucumber)	1/100 dilution mix	CS primer single	2	band
LE10 (Cucumber)	1/1000 dilution mix	CS primer single	2	no band
LE10 (Cucumber)	1/10000 dilution mix	CS primer single	2	no band
LE10 (Cucumber)	Not diluted	CS primer single	3	band
LE10 (Cucumber)	1/10 dilution mix	CS primer single	3	band
LE10 (Cucumber)	1/100 dilution mix	CS primer single	3	band
LE10 (Cucumber)	1/1000 dilution mix	CS primer single	3	no band
LE10 (Cucumber)	1/10000 dilution mix	CS primer single	3	no band
LE11 (Corn)	Not diluted	ZM primer single	1	band
LE11 (Corn)	1/10 dilution mix	ZM primer single	1	band
LE11 (Corn)	1/100 dilution mix	ZM primer single	1	no band
LE11 (Corn)	1/1000 dilution mix	ZM primer single	1	no band
LE11 (Corn)	1/10000 dilution mix	ZM primer single	1	no band
LE11 (Corn)	Not diluted	ZM primer single	2	band
LE11 (Corn)	1/10 dilution mix	ZM primer single	2	band
LE11 (Corn)	1/100 dilution mix	ZM primer single	2	no band
LE11 (Corn)	1/1000 dilution mix	ZM primer single	2	no band
LE11 (Corn)	1/10000 dilution mix	ZM primer single	2	no band
LE11 (Corn)	Not diluted	ZM primer single	3	band
LE11 (Corn)	1/10 dilution mix	ZM primer single	3	band
LE11 (Corn)	1/100 dilution mix	ZM primer single	3	no band
LE11 (Corn)	1/1000 dilution mix	ZM primer single	3	no band
LE11 (Corn)	1/10000 dilution mix	ZM primer single	3	no band
LE12 (Peanut)	Not diluted	AH primer single	1	band
LE12 (Peanut)	1/10 dilution mix	AH primer single	1	band
LE12 (Peanut)	1/100 dilution mix	AH primer single	1	band
LE12 (Peanut)	1/1000 dilution mix	AH primer single	1	no band
LE12 (Peanut)	1/10000 dilution mix	AH primer single	1	no band
LE12 (Peanut)	Not diluted	AH primer single	2	band
LE12 (Peanut)	1/10 dilution mix	AH primer single	2	band
LE12 (Peanut)	1/100 dilution mix	AH primer single	2	band
LE12 (Peanut)	1/1000 dilution mix	AH primer single	2	no band
LE12 (Peanut)	1/10000 dilution mix	AH primer single	2	no band
LE12 (Peanut)	Not diluted	AH primer single	3	band
LE12 (Peanut)	1/10 dilution mix	AH primer single	3	band
LE12 (Peanut)	1/100 dilution mix	AH primer single	3	band
LE12 (Peanut)	1/1000 dilution mix	AH primer single	3	no band
LE12 (Peanut)	1/10000 dilution mix	AH primer single	3	no band
LE13 (Eggplant)	Not diluted	SM primer single	1	band
LE13 (Eggplant)	1/10 dilution mix	SM primer single	1	band
LE13 (Eggplant)	1/100 dilution mix	SM primer single	1	no band
LE13 (Eggplant)	1/1000 dilution mix	SM primer single	1	no band
LE13 (Eggplant)	1/10000 dilution mix	SM primer single	1	no band
LE13 (Eggplant)	Not diluted	SM primer single	2	band
LE13 (Eggplant)	1/10 dilution mix	SM primer single	2	band
LE13 (Eggplant)	1/100 dilution mix	SM primer single	2	no band
LE13 (Eggplant)	1/1000 dilution mix	SM primer single	2	no band
LE13 (Eggplant)	1/10000 dilution mix	SM primer single	2	no band
LE13 (Eggplant)	Not diluted	SM primer single	3	band
LE13 (Eggplant)	1/10 dilution mix	SM primer single	3	band
LE13 (Eggplant)	1/100 dilution mix	SM primer single	3	no band
LE13 (Eggplant)	1/1000 dilution mix	SM primer single	3	no band
LE13 (Eggplant)	1/10000 dilution mix	SM primer single	3	no band
LE14 (Sorghum)	Not diluted	SB primer single	1	band
LE14 (Sorghum)	1/10 dilution mix	SB primer single	1	band
LE14 (Sorghum)	1/100 dilution mix	SB primer single	1	no band
LE14 (Sorghum)	1/1000 dilution mix	SB primer single	1	no band
LE14 (Sorghum)	1/10000 dilution mix	SB primer single	1	no band
LE14 (Sorghum)	Not diluted	SB primer single	2	band
LE14 (Sorghum)	1/10 dilution mix	SB primer single	2	band
LE14 (Sorghum)	1/100 dilution mix	SB primer single	2	no band
LE14 (Sorghum)	1/1000 dilution mix	SB primer single	2	no band
LE14 (Sorghum)	1/10000 dilution mix	SB primer single	2	no band
LE14 (Sorghum)	Not diluted	SB primer single	3	band
LE14 (Sorghum)	1/10 dilution mix	SB primer single	3	band
LE14 (Sorghum)	1/100 dilution mix	SB primer single	3	no band
LE14 (Sorghum)	1/1000 dilution mix	SB primer single	3	no band
LE14 (Sorghum)	1/10000 dilution mix	SB primer single	3	no band
LE15 (Squash)	Not diluted	CP primer single	1	band
LE15 (Squash)	1/10 dilution mix	CP primer single	1	band
LE15 (Squash)	1/100 dilution mix	CP primer single	1	band
LE15 (Squash)	1/1000 dilution mix	CP primer single	1	band
LE15 (Squash)	1/10000 dilution mix	CP primer single	1	no band
LE15 (Squash)	Not diluted	CP primer single	2	band
LE15 (Squash)	1/10 dilution mix	CP primer single	2	band
LE15 (Squash)	1/100 dilution mix	CP primer single	2	band
LE15 (Squash)	1/1000 dilution mix	CP primer single	2	band
LE15 (Squash)	1/10000 dilution mix	CP primer single	2	no band
LE15 (Squash)	Not diluted	CP primer single	3	band
LE15 (Squash)	1/10 dilution mix	CP primer single	3	band
LE15 (Squash)	1/100 dilution mix	CP primer single	3	band
LE15 (Squash)	1/1000 dilution mix	CP primer single	3	band
LE15 (Squash)	1/10000 dilution mix	CP primer single	3	no band
LE16 (Sweet potato)	Not diluted	IB primer single	1	band
LE16 (Sweet potato)	1/10 dilution mix	IB primer single	1	band
LE16 (Sweet potato)	1/100 dilution mix	IB primer single	1	band
LE16 (Sweet potato)	1/1000 dilution mix	IB primer single	1	band
LE16 (Sweet potato)	1/10000 dilution mix	IB primer single	1	band
LE16 (Sweet potato)	Not diluted	IB primer single	2	band
LE16 (Sweet potato)	1/10 dilution mix	IB primer single	2	band
LE16 (Sweet potato)	1/100 dilution mix	IB primer single	2	band
LE16 (Sweet potato)	1/1000 dilution mix	IB primer single	2	band
LE16 (Sweet potato)	1/10000 dilution mix	IB primer single	2	no band
LE16 (Sweet potato)	Not diluted	IB primer single	3	band
LE16 (Sweet potato)	1/10 dilution mix	IB primer single	3	band
LE16 (Sweet potato)	1/100 dilution mix	IB primer single	3	band
LE16 (Sweet potato)	1/1000 dilution mix	IB primer single	3	band
LE16 (Sweet potato)	1/10000 dilution mix	IB primer single	3	band
