# Supplementary material for: Rapid PCR-based method for herbivore dietary evaluation using plant-specific primers
Source: PLoS One. 2021 Nov 22;16(11):e0260105. doi: 10.1371/journal.pone.0260105 (PMC8608344; doi:10.1371/journal.pone.0260105)
Supplement: S1 File — (ZIP) [file pone.0260105.s001.zip › Grasshopper half-life detectability.csv]

species tested	time interal	band	replication	DNA concentration
grasshopper	0	1	1	1.2					Titile: This raw data was used to estimate time after feeding at which with 50% chance the primer pair can detect cotton DNA in the gut content of grasshoppers.
grasshopper	12	1	1	1.42
grasshopper	24	1	1	0.33
grasshopper	36	0	1	0
grasshopper	48	1	1	1.31
grasshopper	72	0	1	0
grasshopper	96	0	1	0					Time interval: Time post feeding at which the grasshoppers were transferred to 95% ethanol.
grasshopper	0	1	2	1.26
grasshopper	12	0	2	0					Band: The positive (1) or negative (0) result, which suggests the presence or absence of cotton DNA in the gut content of grasshoppers.
grasshopper	24	1	2	0.06
grasshopper	36	0	2	0					DNA concentration: The concentration of the amplified DNA.
grasshopper	48	0	2	0
grasshopper	72	0	2	0
grasshopper	96	0	2	0
grasshopper	0	1	3	1.19
grasshopper	12	1	3	1.35
grasshopper	24	1	3	0.07
grasshopper	36	1	3	0.39
grasshopper	48	0	3	0
grasshopper	72	0	3	0
grasshopper	96	0	3	0
grasshopper	0	1	4	1.06
grasshopper	12	1	4	0.94
grasshopper	24	1	4	1.36
grasshopper	36	1	4	1.45
grasshopper	48	0	4	0
grasshopper	72	0	4	0
grasshopper	96	0	4	0
grasshopper	0	1	5	1.47
grasshopper	12	1	5	1.49
grasshopper	24	0	5	0
grasshopper	36	1	5	0.05
grasshopper	48	0	5	0
grasshopper	72	0	5	0
grasshopper	96	0	5	0
grasshopper	0	1	6	1.4
grasshopper	12	1	6	1.64
grasshopper	24	1	6	0.08
grasshopper	36	1	6	1.21
grasshopper	48	0	6	0
grasshopper	72	0	6	0
grasshopper	96	0	6	0
grasshopper	0	1	7	0.96
grasshopper	12	1	7	1.4
grasshopper	24	1	7	1.57
grasshopper	36	1	7	0.81
grasshopper	48	0	7	0
grasshopper	72	0	7	0
grasshopper	96	0	7	0
grasshopper	0	1	8	1.34
grasshopper	12	1	8	1.33
grasshopper	24	1	8	0.09
grasshopper	36	1	8	0.52
grasshopper	48	1	8	0.25
grasshopper	72	0	8	0
grasshopper	96	0	8	0
grasshopper	0	1	9	1.17
grasshopper	12	1	9	1.31
grasshopper	24	1	9	0.08
grasshopper	36	1	9	0.1
grasshopper	48	0	9	0
grasshopper	72	0	9	0
grasshopper	96	0	9	0
grasshopper	0	1	10	1.21
grasshopper	12	1	10	0.9
grasshopper	24	0	10	0
grasshopper	36	1	10	0.09
grasshopper	48	1	10	0.38
grasshopper	72	0	10	0
grasshopper	96	0	10	0
